# Supplementary material for: Rapamycin Ameliorates Defects in Mitochondrial Fission and Mitophagy in Glioblastoma Cells
Source: Int J Mol Sci. 2021 May 20;22(10):5379. doi: 10.3390/ijms22105379 (PMC8161366; doi:10.3390/ijms22105379)
Supplement: Supplementary file 1 [file ijms-22-05379-s001.zip]

Archive with 1 entries (1 files):
- ijms-1213319-supplementary.pdf
